# Supplementary material for: Mapping the yearly extent of surface coal mining in Central Appalachia using Landsat and Google Earth Engine
Source: PLoS One. 2018 Jul 25;13(7):e0197758. doi: 10.1371/journal.pone.0197758 (PMC6059389; doi:10.1371/journal.pone.0197758)
Supplement: S2 File — These JavaScript files make heavy use of the Google Earth Engine application programming interface and thus require the freely-accessible Earth Engine platform to execute them. (ZIP) [file pone.0197758.s002.zip]

Archive with 16 entries (13 files):
- S2 File/
- S2 File/annualMiningArea.js
- __MACOSX/
- __MACOSX/S2 File/
- __MACOSX/S2 File/._annualMiningArea.js
- S2 File/annualThresholdImages.js
- __MACOSX/S2 File/._annualThresholdImages.js
- S2 File/countInputImages.js
- __MACOSX/S2 File/._countInputImages.js
- S2 File/exportImageryAccuracyAssessment.js
- __MACOSX/S2 File/._exportImageryAccuracyAssessment.js
- S2 File/greenestCompositesToAssets.js
- __MACOSX/S2 File/._greenestCompositesToAssets.js
- S2 File/MTM_Apache.txt
- __MACOSX/S2 File/._MTM_Apache.txt
- __MACOSX/._S2 File
