# Supplementary material for: Mapping the yearly extent of surface coal mining in Central Appalachia using Landsat and Google Earth Engine
Source: PLoS One. 2018 Jul 25;13(7):e0197758. doi: 10.1371/journal.pone.0197758 (PMC6059389; doi:10.1371/journal.pone.0197758)
Supplement: S2 File — These JavaScript files make heavy use of the Google Earth Engine application programming interface and thus require the freely-accessible Earth Engine platform to execute them. (ZIP) [file pone.0197758.s002.zip › S2 File/annualMiningArea.js]

/*//////////////////////////////////////////////////////////////////////////////
   This script was created by SkyTruth to identify possible active mountaintop
   removal and other surface coal mining. This script requires an input 
   ImageCollection, generated with the greenestCompositesToAssets script.
   
   We have annual imagery for each year from 1984 - 2016. For 1972 - 1982,
   see this chart for naming conventions for three- or two-year composites.
   Note: 1983 is omitted due to lack of quality imagery (not enough satellite)
   coverage during those years.
   
   Key  = 3-year period
   -------------------
   1972  =   1972-1974
   1975  =   1975-1977
   1978  =   1978-1980
   1981  =   1981-1982
/*------------------ IMPORT GREENEST COMPOSITE FEATURE COLLECTION ----------- */
var greenestComposites = ee.ImageCollection("users/andrewpericak/greenestComposites");

/*------------------------- IMPORT STUDY AREA ------------------------------- */
// https://www.google.com/fusiontables/DataSource?docid=1Lphn5PR9YbneoY4sPkKGMUOJcurihIcCx0J82h7U
var studyArea = ee.FeatureCollection('ft:1Lphn5PR9YbneoY4sPkKGMUOJcurihIcCx0J82h7U');

/*----------------------- ESTABLISH EXPORT AREAS ---------------------------- */

//// FOUR RECTANGULAR REGIONS

var geometryI = /* color: d63000 */ee.Feature(
        ee.Geometry.Polygon(
            [[[-79.612, 39.037],
              [-79.612, 37.3525],
              [-82.421, 37.3525],
              [-82.421, 39.037]]]),
        {
          "system:index": "0"
        }),
    geometryII = /* color: 98ff00 */ee.Feature(
        ee.Geometry.Polygon(
            [[[-82.421, 38.942],
              [-82.421, 37.3525],
              [-84.993, 37.3525],
              [-84.993, 38.942]]]),
        {
          "system:index": "0"
        }),
    geometryIII = /* color: 0B4A8B */ee.Feature(
        ee.Geometry.Polygon(
            [[[-82.421, 37.3525],
              [-82.421, 35.637],
              [-85.811, 35.637],
              [-85.811, 37.3525]]]),
        {
          "system:index": "0"
        }),
    geometryIV = /* color: ffc82d */ee.Feature(
        ee.Geometry.Polygon(
            [[[-79.849, 37.3525],
              [-79.849, 35.763],
              [-82.421, 35.763],
              [-82.421, 37.3525]]]),
        {
          "system:index": "0"
        });
// var features = ee.FeatureCollection([geometryI, geometryII, geometryIII, geometryIV]);

//// BY COUNTY

var fips_codes = [21013,21019,21025,21043,21051,21053,21063,21065,21071,21089,
                  21095,21109,21115,21119,21121,21125,21127,21129,21131,21133,
                  21135,21147,21153,21159,21165,21175,21189,21193,21195,21197,
                  21199,21203,21205,21231,21235,21237,47001,47013,47025,47035,
                  47049,47129,47133,47137,47141,47145,47151,51027,51051,51105,
                  51167,51169,51185,51195,51720,54005,54011,54015,54019,54025,
                  54039,54043,54045,54047,54053,54055,54059,54067,54075,54079,
                  54081,54089,54099,54101,54109];

var allCounties =  ee.FeatureCollection('ft:1S4EB6319wWW2sWQDPhDvmSBIVrD3iEmCLYB7nMM');
var features = allCounties.filter(ee.Filter.inList('FIPS', fips_codes));

// This creates an image where each pixel is labeled with its FIPS code
var countyImg = features.reduceToImage({
  properties: ["FIPS"],
  reducer: ee.Reducer.first()
}).rename("FIPS");

/*------------------------------ IMPORT MASKS --------------------------------*/

var mask_input_60m_2015 = ee.Image('users/jerrilyn/2015mask-PM-fullstudy-area');
// Roads, water bodies, urban areas, etc., buffered 60 m
// Get the link here: https://drive.google.com/file/d/0B_MArPTqurHudFp6STU4ZzJHRmc/view

var miningPermits = ee.Image('users/andrewpericak/allMinePermits');
// All surface mining permits, buffered 1000 m
// Get the link here: https://drive.google.com/file/d/0B_PTuMKVy7beSWdZUkJIS3hneW8/view

var miningPermits_noBuffer = ee.Image('users/andrewpericak/allMinePermits_noBuffer');
// All surface mining permits, without any buffer

// This excludes from the 60 m mask (mask_input_60m_2015) any areas within the
// the mine permit boundaries. Since the 60 m mask is "inversed" (i.e., 0 means
// keep and 1 means eventually mask), this line sets the mine permit areas
// (labeled as 1) to 0.
var mask_input_excludeMines = mask_input_60m_2015
  .where(miningPermits_noBuffer.eq(1), 0);

/*------------------------------ MINE ANALYSIS -------------------------------*/

// Below, for each image in the ImageCollection created in the other script,
// determine whether a pixel is or isn't a mine based on NDVI and given
// threshold. Then perform various cleaning algorithms.

//// INITIAL MINE THRESHOLDING

// Create a list of yearly threshold images, and a list of years associated with
// those images, for image selection within the loop
var threshImgList = ee.ImageCollection("users/andrewpericak/annualThresholdImages_0-3")
  .sort("year").toList(100);
var threshImgYrList = ee.List(ee.ImageCollection("users/andrewpericak/annualThresholdImages_0-3")
  .aggregate_array("year")).sort();

// This initially compares the NDVI at each pixel to the given threshold. The
// resulting images are 1 = mine and 0 = non-mine.
var rawMining = ee.ImageCollection(greenestComposites.map(function(image){
  var year = image.get("year");
  var ndvi = image.select("NDVI");
  
  // This pulls the specific threshold image for the given year
  var index = ee.Number(threshImgYrList.indexOf(year));
  var threshold = ee.Image(threshImgList.get(index));
  
  // This compares the NDVI per pixel to the NDVI threshold 
  var lowNDVI = ndvi.lte(threshold);
  return lowNDVI.set({"year": year});
}));

//// NULL-VALUE CLEANIING

// This is the first step of the null-value cleaning (i.e., where there are no
// pixel values for that year due to cloud cover and a lack of raw imagery.)
// This function first creates a binary image where 1 = values that were null
// in the rawMining image, and where 0 = everything else.
var nullCleaning1 = ee.ImageCollection(rawMining.map(function(image){
  var year = image.get("year");
  var unmasked = image.lt(2).unmask().not().clip(studyArea);
  return unmasked.set({"year": year});
}));

// Create dummy images so the null cleaning will work; essentially for 1983 and
// 2017 (the years immediately before and after the years for which we have
// Landsat scenes), we need images of value 0 so that the nullCleaning2 function
// below actually works. Likewise for any of the MSS years, since we're doing
// those in many years at a time. This means we can't clean any null values from 
// 1984 or 2016 imagery, nor for 1972 - 1982.
var dummy1971 = ee.Image(0).rename("NDVI").set({"year": 1971});
var dummy1973 = ee.Image(0).rename("NDVI").set({"year": 1973});
var dummy1974 = ee.Image(0).rename("NDVI").set({"year": 1974});
var dummy1976 = ee.Image(0).rename("NDVI").set({"year": 1976});
var dummy1977 = ee.Image(0).rename("NDVI").set({"year": 1977});
var dummy1979 = ee.Image(0).rename("NDVI").set({"year": 1979});
var dummy1980 = ee.Image(0).rename("NDVI").set({"year": 1980});
var dummy1982 = ee.Image(0).rename("NDVI").set({"year": 1982});
var dummy1983 = ee.Image(0).rename("NDVI").set({"year": 1983});
var dummy2017 = ee.Image(0).rename("NDVI").set({"year": 2017});

var rawMining2 = ee.ImageCollection(rawMining.merge(ee.ImageCollection(
  [dummy1971,dummy1973,dummy1974,dummy1976,dummy1977,dummy1979,dummy1980,
   dummy1982,dummy1983,dummy2017])));
   
// Create two lists in order to help choose the immediate prior and future
// images for a given year. The first is a list of each image in the rawMining2
// ImageCollection, sorted by year; the second is just a list of each year 
// present in our dataset. These lists, used below, make running the code much
// more efficient than using filterMetadata() or anything like that. Similar 
// lists seen below are achieving the same effect.
var rm2List = rawMining2.sort("year").toList(100);
var rm2YrList = ee.List(rawMining2.aggregate_array("year")).sort();

// This is the second step of the null-value cleaning. For each year, pull the
// raw mining images for the years immediately prior and future, where in those
// images 1 = mine and 0 = non-mine. Add those three images together; areas 
// where the sum is 3 indicate that the null pixel is likely a mine, because
// that pixel was a mine in the prior and future years.
var nullCleaning2 = ee.ImageCollection(nullCleaning1.map(function(image){
  var year = ee.Number(image.get("year"));
  
  var rm2Index = ee.Number(rm2YrList.indexOf(year));
      // I.e., get the index of whatever year we're looking at
  var priorIndex = rm2Index.subtract(1);
      // The previous year index
  var futureIndex = rm2Index.add(1);
      // The future year index
  var imgPrevious = ee.Image(rm2List.get(priorIndex)).unmask();
  var imgNext = ee.Image(rm2List.get(futureIndex)).unmask();
      // Since the indices are the same for rm2List and rm2YrList, essentially
      // use the index of the year to select the corresponding image, which has
      // the same index.

  var summation = image.add(imgPrevious).add(imgNext);
  var potentialMine = summation.eq(3);
      // In other words, if a null in current year (1) and a mine in past and
      // future years (also 1), the pixel in the current year will sum to 3
  return potentialMine.set({"year": year});
}));
var nc2List = nullCleaning2.sort("year").toList(100);
var nc2YrList = ee.List(nullCleaning2.aggregate_array("year")).sort();

// This is the third step of the null-value cleaning. Use the results of the
// previous operation to turn any null values in the rawMining imagery into a
// value of 1 if they were also a value of 1 from the nullCleaning2 imagery.

var nullCleaning3 = ee.ImageCollection(rawMining.map(function(image){
  var year = image.get("year");
  var nc2Index = ee.Number(nc2YrList.indexOf(year)); // See explanation above
  var cleaningImg = ee.Image(nc2List.get(nc2Index));
  var updatedRaw = image.unmask().add(cleaningImg);
  return updatedRaw.set({"year": year});
}));

//// NOISE CLEANING 1

// Now we have noise cleaning, to eliminate pixels that go from unmined->mine->
// unmined, since the mine pixel is likely incorrect

// Again we need dummy years for years without LS coverage, except this time
// the dummy images have values of 1 because otherwise all the pixels near these
// years would get removed
var dummy1971a = ee.Image(1).rename("NDVI").set({"year": 1971});
var dummy1973a = ee.Image(1).rename("NDVI").set({"year": 1973});
var dummy1974a = ee.Image(1).rename("NDVI").set({"year": 1974});
var dummy1976a = ee.Image(1).rename("NDVI").set({"year": 1976});
var dummy1977a = ee.Image(1).rename("NDVI").set({"year": 1977});
var dummy1979a = ee.Image(1).rename("NDVI").set({"year": 1979});
var dummy1980a = ee.Image(1).rename("NDVI").set({"year": 1980});
var dummy1982a = ee.Image(1).rename("NDVI").set({"year": 1982});
var dummy1983a = ee.Image(1).rename("NDVI").set({"year": 1983});
var dummy2017a = ee.Image(1).rename("NDVI").set({"year": 2017});

var rawMining3 = ee.ImageCollection(nullCleaning3.merge(ee.ImageCollection(
  [dummy1971a,dummy1973a,dummy1974a,dummy1976a,dummy1977a,dummy1979a,dummy1980a,
   dummy1982a,dummy1983a,dummy2017a])));
var rm3List = rawMining3.sort("year").toList(100); // See explanation above
var rm3YrList = ee.List(rawMining3.aggregate_array("year")).sort();

var noiseCleaning1 = ee.ImageCollection(nullCleaning3.map(function(image){
  var year = ee.Number(image.get("year"));

  var rm3Index = ee.Number(rm3YrList.indexOf(year));
  var priorIndex = rm3Index.subtract(1);
  var futureIndex = rm3Index.add(1);
  var imgPrevious = ee.Image(rm3List.get(priorIndex));
  var imgNext = ee.Image(rm3List.get(futureIndex));
  
  // Relabel images so that pixels that are mine in current year but not mine
  // in previous/next years are labeled 111 when summed
  var relabelPrevious = imgPrevious.remap([0,1],[100,-10]);
  var relabelNext = imgNext.remap([0,1],[10,-10]);
  
  var summation = image.add(relabelPrevious).add(relabelNext);
  var potentialNoise = summation.eq(111);
      // Mine in current year = 1; non-mine in past year = 100; non-mine in 
      // future year = 10; therefore we want sum of 111
  return image.where(potentialNoise.eq(1),0).set({"year":year});
}));

//// NOISE CLEANING 2

// And more noise cleaning, now to eliminate pixels that go from mined->unmined->
// mined, since the unmined pixel is likely incorrect

// We need the 0-value dummy images from above
var rawMining4 = ee.ImageCollection(noiseCleaning1.merge(ee.ImageCollection(
  [dummy1971,dummy1973,dummy1974,dummy1976,dummy1977,dummy1979,dummy1980,
   dummy1982,dummy1983,dummy2017])));
var rm4List = rawMining4.sort("year").toList(100); // See explanation above
var rm4YrList = ee.List(rawMining4.aggregate_array("year")).sort();

var noiseCleaning2 = ee.ImageCollection(noiseCleaning1.map(function(image){
  var year = ee.Number(image.get("year"));

  var rm4Index = ee.Number(rm4YrList.indexOf(year));
  var priorIndex = rm4Index.subtract(1);
  var futureIndex = rm4Index.add(1);
  var imgPrevious = ee.Image(rm4List.get(priorIndex));
  var imgNext = ee.Image(rm4List.get(futureIndex));
  
  // Relabel images so that pixels that are mine in current year but not mine
  // in previous/next years are labeled 111 when summed
  var relabelPrevious = imgPrevious.remap([0,1],[-10,900]);
  var relabelNext = imgNext.remap([0,1],[-10,90]);
  
  var summation = image.add(relabelPrevious).add(relabelNext);
  var potentialNoise = summation.eq(990);
      // Mine in current year = 1; non-mine in past year = 100; non-mine in 
      // future year = 10; therefore we want sum of 111
  return image.where(potentialNoise.eq(1),1).set({"year":year});
}));

//// FINAL CLEANING AND OUTPUT

// This final function performs other cleaning (mask, erosion/dilation, mine 
// permit boundaries) to further clean up the mining dataset.
var mining = ee.ImageCollection(noiseCleaning2.map(function(image){
  
  var year = ee.Number(image.get("year"));
  // Create binary image containing the intersection between the LowNDVI and 
  // anywhere the inverted mask is 0
  var mines = image.and(mask_input_excludeMines.eq(0));
  
  // Mask mine layer by itself; label with specific year (for viz)
  var minesMasked = mines.updateMask(mines)
    .multiply(year).rename('mining').toInt();
  
  // Remove small, noisy pixel areas (remember, this is dependent on zoom level)
  var smallAreaMask = minesMasked.connectedPixelCount().gte(10);
  var noSmall = minesMasked.updateMask(smallAreaMask);
  
  // Compute area per pixel
  var area = ee.Image.pixelArea().multiply(noSmall)
    .divide(year).rename('area').toFloat();
  
  return image.addBands(noSmall).addBands(area).addBands(countyImg)
    .select(["mining","area","FIPS"]);
}));

/*----------------------- ACCURACY ASSESSMENT --------------------------------*/

// This will add properties to each yearly image, reporting overall accuracy
// (accuracy), kappa coefficient (kappa), user's error (user), and producer's
// error (producer)
var accuracy = mining.select("mining").map(function(image){
  var year = image.get('year');
  image = image.gt(0).unmask();
  // The next line is a Fusion Table containing all manually-classified points
  // as one table. This table must contain a binary column called CLASS where
  // value 0 = non-mine and value 1 = mine.
  var points = ee.FeatureCollection("ft:16o3Xphy1drmHoTQEOcNBZv7OdiFwnK0jbsfaZRrf")
    .filterMetadata("YEAR","equals",year);
  var output = image.sampleRegions(points, ['CLASS'], 30);
  var error_matrix = output.errorMatrix('CLASS', 'mining');
  return image.set({"accuracy": error_matrix.accuracy(), 
    "kappa": error_matrix.kappa(),
    "user": error_matrix.consumersAccuracy().toList().flatten(), 
    "producer": error_matrix.producersAccuracy().toList().flatten(), 
    "year": year});
});

// This turns the accuracy assessement values into blank geometries, so that
// they can be exported into tables.
var accuracyCollection = ee.FeatureCollection(accuracy.map(function(image){
    var dict = ee.Dictionary({});
    var year = image.get("year");
    var accuracy = image.get("accuracy");
    var kappa = image.get("kappa");
    var user = image.get("user");
    var producer = image.get("producer");
    
    dict = ee.Dictionary(ee.Dictionary(ee.Dictionary(ee.Dictionary(dict
      .set("accuracy",accuracy))
      .set("kappa",kappa))
      .set("user",user))
      .set("producer",producer))
      .set("year",year);
    return ee.Feature(ee.Geometry.Point(0,0),dict);
}));

Export.table.toDrive({
  collection: accuracyCollection,
  description: "accuracyAssessmentResults",
  fileFormat: "csv"
});

/*------------ SUMMARIZE MINING AREA PER FEATURE PER YEAR --------------------*/

// This creates a table listing the area of active mining per year, per 
// subregion noted above (either county or rectangle)
var getFeatures = function(feature) {
  var fips = feature.get("FIPS");
  return mining.map(function(image) {
    var yearlyArea = image.select('area').reduceRegion({
      reducer: 'sum', 
      geometry: feature.geometry(), 
      scale: 30,
      crs: "EPSG:5072",
      maxPixels: 1e10
    });
    return image.set(yearlyArea).set({"FIPS": fips});
  });
};
var miningArea = features.map(getFeatures).flatten();

// This will export the table to your Google Drive
Export.table.toDrive({
  collection: miningArea,
  description: "yearlyActiveMiningArea",
  fileFormat: "csv"
});

/*--------------------------- EXPORT TO VECTORS ------------------------------*/

//// This will export the active mining areas for a given year as polygons,
//// where each polygon will be labeled with its EE-calcuated area and the year

// Set the year of export here
var vectorYr = 1985;
var vectorImg = ee.Image(mining
  .filterMetadata("year","equals",vectorYr).first())
  .select("mining","area");   // Can't export FIPS if we want summed area...

var vectors = vectorImg.reduceToVectors({
  reducer: ee.Reducer.sum(),  // Each polygon will have sum of its area
  geometry: features.geometry(),
  scale: 30,
  crs: "EPSG:5072",
  labelProperty: "year",
  maxPixels: 1e10,
}).set({"year":vectorYr});

Export.table.toDrive({
  collection: vectors,
  description: "vectors_"+vectorYr,
  fileFormat: "geojson"     // Can also specify kml to export as KML
});
// Exporting Yearly Mining as GeoTIFFs
var yearlyMining_raster = ee.Image(mining.filterMetadata("year","equals",vectorYr).first()).select("mining").unmask();
Export.image.toDrive({image: yearlyMining_raster,description: "active_mining_"+vectorYr,region: studyArea.geometry(),scale: 30,crs: "EPSG:5072",maxPixels: 1e10});

/*------------- EXPORT TO IMAGES, VIDEOS, & ASSOCIATED TABLES ----------------*/

//// EXPORT SPECIFIC YEAR'S IMAGERY
// Set the year on the following line
var exportYr = 1985;

var yearExport = ee.Image(mining.filterMetadata("year","equals",exportYr).first())
  .select(["area","FIPS"]).cast({"area":"float","FIPS":"float"});

Export.image.toDrive({
  image: yearExport,
  description: "mining_"+exportYr,
  region: studyArea.geometry(),
  scale: 30,
  crs: "EPSG:5072",
  maxPixels: 1e10
});

//// TOTAL CUMULATIVE AREA (i.e., anything that has ever been mined from 1985-2015)
var cumulativeArea = mining
  .filterMetadata("year","greater_than",1984)
  .filterMetadata("year","less_than",2016)
  .reduce(ee.Reducer.anyNonZero());

// This will give the number in square meters (print the output)
var TCA_pixelArea = cumulativeArea.select("mining_any")
  .multiply(ee.Image.pixelArea());
var TCA_reducer = TCA_pixelArea.reduceRegion({
  reducer: ee.Reducer.sum(),
  geometry: features.geometry(),
  scale: 30,
  crs: "EPSG:5072",
  maxPixels:1e10
});

Export.image.toDrive({
  image: cumulativeArea,
  description: "CumulativeMineArea_1985-2015",
  region: studyArea.geometry(),
  scale: 30,
  crs: "EPSG:5072",
  maxPixels: 1e10
});


//// ANNUALLY CUMULATIVE AREA (i.e., from baseline of 1972, how much "new"
//// area has been mined per year)

// This uses iterate() to add immediately prior year to current year, so
// that each time step has slightly more mining area (i.e., whatever was
// new as of that year)
var first = ee.List([
  ee.Image(0).set("year", 1).select([0],["mining"]).addBands(
    ee.Image(mining
    .filterMetadata("year","equals",1985) // SET TO 1972 (INCLUDE MSS) or 1985 (NO MSS)
    .first()),null,true)
    .unmask().cast({"mining": "long"})]);
var iterator = function(image, list){
  var year = ee.Number(image.get("year"));
  var previous = ee.Image(ee.List(list).get(-1));
  var added = image.select("mining")
    //.clip(features.geometry()) // Uncomment this line to run on a subset of features
    .unmask().add(previous);
  var setyear = added.where(added.gt(2015),year)
    .set("year", image.get("year"));
  return ee.List(list).add(setyear);
};
var annualCumulativeArea = ee.ImageCollection(ee.List(
  mining
  .filterMetadata("year","greater_than",1984) // UNCOMMENT LINE TO EXCLUDE MSS
  .iterate(iterator, first)))
  .limit({
    max: 37,
    property: "year",
    ascending: false
  }).sort("year");

// This outputs a table of annual, cumulative mining area by assigning that
// area (which applies to entire study extent), to a fake geometry, and then
// exporting that geometry as a FeatureCollection, which can be written to
// a table. It's sortof roundabout, but necessary to get one value per year.
var reduceACA = annualCumulativeArea.select("mining")
  .map(function(image){
    var dict = ee.Dictionary({});
    var year = image.get("year");
    var pixArea = image.reduce(ee.Reducer.anyNonZero())
      .multiply(ee.Image.pixelArea()).set({"year": year});
    var yearlyArea = pixArea.reduceRegion({
      reducer: ee.Reducer.sum(),
      geometry: studyArea.geometry(),
      scale: 30,
      crs: "EPSG:5072",
      maxPixels: 1e10
    });
    dict = ee.Dictionary(dict.set("yearlyArea",yearlyArea)).set("year",year);
    return ee.Feature(ee.Geometry.Point(0,0),dict);
});

Export.table.toDrive({
  collection: reduceACA,
  description: "annualCumulativeMiningArea",
  fileFormat: "csv"
});


//// VIDEO EXPORT

// This exports yearly mining extent video for specified region
var forceRGB = annualCumulativeArea.select("mining").map(function(image){
  var year = ee.Number(image.get("year"));
  return image.visualize({
    bands: ["mining"],
    min: 1972, // SET TO 1972 (INCLUDE MSS) or 1984 (NO MSS)
    max: 2016,
    palette: ["000000", "ffffcc","ffeda0","fed976","feb24c","fd8d3c","fc4e2a",
              "e31a3c","bd0026","800026"],
    forceRgbOutput: true
  }).set({"year":year});
});

Export.video.toDrive({
  collection: forceRGB,
  description: "annualMiningVideo",
  region: geometryI.bounds(),
  scale: 30,
  crs: "EPSG:5072",
  maxPixels: 1e10
});

// This exports RGB imagery video for same, hand-drawn extent
var visibleImgs = greenestComposites.select(["R","G","B"]).map(function(image){
  return image.visualize({
    bands: ["R","G","B"],
    min: [0.03, 0.05, 0.08],
    max: [0.19, 0.18, 0.18],
    gamma: 1.4
  });
});

Export.video.toDrive({
  collection: visibleImgs,
  description: "annualVisibleVideo",
  region: geometryI.bounds(),
  scale: 30,
  crs: "EPSG:5072",
  maxPixels: 1e10
});

// This exports NDVI video for same, hand-drawn extent
var visibleImgs = greenestComposites.select(["NDVI"]).map(function(image){
  return image.visualize({
    bands: ["NDVI"],
    min: [0],
    max: [0.8],
    forceRgbOutput: true
  });
});

Export.video.toDrive({
  collection: visibleImgs,
  description: "annualNdviVideo",
  region: geometryI.bounds(),
  scale: 30,
  crs: "EPSG:5072",
  maxPixels: 1e10
});


//////// Temporary for viz / checking

var vizyear = 2015;

// Greenest pixel composites for specified year
// Map.addLayer(greenestComposites.filterMetadata("year","equals",vizyear),
//   {bands:["NDVI"], min:0, max:0.8}, vizyear+" greenest");

// Black background image (good contrast)
Map.addLayer(ee.Image(0),{},"black");

// All Campagna mines up through 2005
// Map.addLayer(ee.FeatureCollection("ft:1Vhju89KfrsOPnwEH2y8hvXX3iJ-Pzdgvr60D3H7T"));

// Specific year's mining only
// Map.addLayer(mining
//   .filterMetadata("year","equals",vizyear),
//   {bands:["mining"], min:vizyear, max:vizyear, palette:["ff0000"]}, vizyear+" mining");

// All results from Campagna as raster (no date info here)
// var masker = ee.Image("users/christian/Campagna-MTR-SM_1976-2005-Raster").gt(0);
// Map.addLayer(masker.updateMask(masker));

// Full set of mining
Map.addLayer(mining.filterMetadata("year","greater_than",1983), 
  {bands:["mining"], min:1983, max:2016,
  palette:["ffffcc","ffeda0","fed976","feb24c","fd8d3c","fc4e2a",
              "e31a3c","bd0026","800026"],
}, "symbolized mining");

// Show accuracy assessment values
print(accuracy);
