# Supplementary material for: Mapping the yearly extent of surface coal mining in Central Appalachia using Landsat and Google Earth Engine
Source: PLoS One. 2018 Jul 25;13(7):e0197758. doi: 10.1371/journal.pone.0197758 (PMC6059389; doi:10.1371/journal.pone.0197758)
Supplement: S2 File — These JavaScript files make heavy use of the Google Earth Engine application programming interface and thus require the freely-accessible Earth Engine platform to execute them. (ZIP) [file pone.0197758.s002.zip › S2 File/MTM_Apache.txt]

Copyright 2015-2018 SkyTruth
Authors:
Andrew Pericak <andrew.pericak@duke.edu>
Christian Thomas <christian@skytruth.org>
David Kroodsma
Matt Wasson <matt@appvoices.org>
Matthew Ross
Emily Bernhardt
John Amos
Nicholas Clinton
David Campagna
Yolandita Franklin

Licensed under the Apache License, Version 2.0 (the "License");
you may not use this file except in compliance with the License.
You may obtain a copy of the License at

   http://www.apache.org/licenses/LICENSE-2.0

Unless required by applicable law or agreed to in writing, software
distributed under the License is distributed on an "AS IS" BASIS,
WITHOUT WARRANTIES OR CONDITIONS OF ANY KIND, either express or implied.
See the License for the specific language governing permissions and
limitations under the License. 
